# Supplementary material for: BPA Endocrine Disruptor Detection at the Cutting Edge: FPIA and ELISA Immunoassays
Source: Biosensors (Basel). 2023 Jun 19;13(6):664. doi: 10.3390/bios13060664 (PMC10296492; doi:10.3390/bios13060664)
Supplement: Supplementary file 1 [file biosensors-13-00664-s001.zip]

Archive with 1 entries (1 files):
- biosensors-2343971-supplementary.pdf
